# Supplementary material for: Honokiol Prevents Non-Alcoholic Steatohepatitis-Induced Liver Cancer via EGFR Degradation through the Glucocorticoid Receptor—MIG6 Axis
Source: Cancers (Basel). 2021 Mar 25;13(7):1515. doi: 10.3390/cancers13071515 (PMC8037653; doi:10.3390/cancers13071515)
Supplement: Supplementary file 1 [file cancers-13-01515-s001.zip]

Archive with 4 entries (3 files):
- supplementary final/
- supplementary final/file 1 Uncropped western blots figures.pdf
- supplementary final/Supplementary material.docx
- supplementary final/Supp_TableS1.xlsx
