# Supplementary material for: Honokiol Prevents Non-Alcoholic Steatohepatitis-Induced Liver Cancer via EGFR Degradation through the Glucocorticoid Receptor—MIG6 Axis
Source: Cancers (Basel). 2021 Mar 25;13(7):1515. doi: 10.3390/cancers13071515 (PMC8037653; doi:10.3390/cancers13071515)
Supplement: Supplementary file 1 [file cancers-13-01515-s001.zip › supplementary final/Supp_TableS1.xlsx]

## Sheet: Table S1
Probe Set ID	Average value {WT}	Average value {MUP}	Ratio {MUP/WT}	Log2Ratio {MUP/WT}	Gene Accession	Gene Symbol	Gene Description
TC0800001617.mm.2	3806.47	2084.6	0.547648	-0.86868	NM_029465	Clec4g	C-type lectin domain family 4, member g
TC1100000112.mm.2	1759.72	469.775	0.26696	-1.9053	NM_008341	Igfbp1	insulin-like growth factor binding protein 1
TC1100001264.mm.2	7200.54	1417.29	0.196831	-2.34497	NM_001081957	Wfdc17	WAP four-disulfide core domain 17
TC1700001154.mm.2	607.961	272.923	0.448915	-1.15549	NM_020578	Ehd3	EH-domain containing 3
TC0700003908.mm.2	186899	231791	1.24019	0.310565	NM_008220	Hbb-bt	hemoglobin, beta adult t chain
TC0700003909.mm.2	207651	239770	1.15468	0.207492	NM_001201391	Hbb-bs	hemoglobin, beta adult s chain
TC0800002115.mm.2	69881.2	211596	3.02794	1.59834	NM_145594	Fgl1	fibrinogen-like protein 1
TC0800002431.mm.2	1077.91	2222.44	2.0618	1.04391	NM_198095	Bst2	bone marrow stromal cell antigen 2
TC0900000223.mm.2	75.9727	186.037	2.44873	1.29203	NM_178415	Bbs9	Bardet-Biedl syndrome 9 (human)
TC1600000138.mm.2	42.3867	113.782	2.68439	1.42459	NM_028964	Snx29	sorting nexin 29
TC0200004676.mm.2	143.707	362.966	2.52575	1.33671	NM_001042672	Gpcpd1	glycerophosphocholine phosphodiesterase GDE1 homolog (S. cerevisiae)
TC1000002725.mm.2	196.139	1246.25	6.35391	2.66765	NM_001168655	Socs2	suppressor of cytokine signaling 2
TC0400001477.mm.2	2091.62	4402.59	2.10487	1.07373	NM_023603	Sfpq	splicing factor proline/glutamine rich (polypyrimidine tract binding protein associated)
TC1100000161.mm.2	525.107	4507.36	8.58369	3.1016	NM_007912	Egfr	epidermal growth factor receptor
TC1500001572.mm.2	48.7967	298.549	6.11821	2.61311	NM_027211	Anxa13	annexin A13
TC0800003052.mm.2	428.296	874.123	2.04093	1.02923	NM_133765	Fbxo31	F-box protein 31
TC1600001671.mm.2	113.644	261.542	2.30141	1.20252	NM_001134480	Plcxd2	phosphatidylinositol-specific phospholipase C, X domain containing 2
TC0500003660.mm.2	940.3	1236.77	1.31529	0.395386	NM_013559	Hsph1	heat shock 105kDa/110kDa protein 1
TC0X00001598.mm.2	315.578	370.244	1.17322	0.230479	NR_040420	Gm6568	DnaJ (Hsp40) homolog, subfamily B, member 9 pseudogene
TC1800001431.mm.2	189.372	227.161	1.19955	0.262492	NM_001164491	Ablim3	actin binding LIM protein family, member 3
TC0300001704.mm.2	25.1299	29.8456	1.18766	0.248117	NM_007753	Cpa3	carboxypeptidase A3, mast cell
TC1100002015.mm.2	163.174	178.431	1.0935	0.128958	NM_001037754	Baiap2	brain-specific angiogenesis inhibitor 1-associated protein 2
TC0800001643.mm.2	1552.25	1825.41	1.17597	0.233856	NM_011388	Slc10a2	solute carrier family 10, member 2
TC0900003021.mm.2	27504.8	28630	1.04091	0.0578412	NM_029103	Manf	mesencephalic astrocyte-derived neurotrophic factor
TC1500000852.mm.2	1010.97	1032.28	1.02109	0.0301066	NM_029720	Creld2	cysteine-rich with EGF-like domains 2
TC1200001685.mm.2	12800.4	15219.8	1.18901	0.249766	NM_013760	Dnajb9	DnaJ (Hsp40) homolog, subfamily B, member 9
TC1900000094.mm.2	480.891	437.553	0.909881	-0.13625	NM_001164709	Syvn1	synovial apoptosis inhibitor 1, synoviolin
TC0800000424.mm.2	3395.99	8430.53	2.48249	1.31179	NM_177741	Ppp1r3b	protein phosphatase 1, regulatory (inhibitor) subunit 3B
TC0600002620.mm.2	117.756	364.36	3.0942	1.62957	NM_023455	Nat8	N-acetyltransferase 8 (GCN5-related, putative)
TC0900000285.mm.2	63.5969	240.583	3.78293	1.9195	NM_001195632	Arhgap32	Rho GTPase activating protein 32
TC1100000336.mm.2	30881.2	76840.9	2.48827	1.31514	NM_001083955	Hba-a2	hemoglobin alpha, adult chain 2
TC1100000339.mm.2	41175	98642.6	2.39569	1.26044	NM_008218	Hba-a1	hemoglobin alpha, adult chain 1
TC0100001207.mm.2	11167.4	24043.4	2.153	1.10635	NM_175443	Etnk2	ethanolamine kinase 2
TC0400002549.mm.2	13535.5	44264.5	3.27026	1.7094	NM_001190414	Gne	glucosamine (UDP-N-acetyl)-2-epimerase/N-acetylmannosamine kinase
TC0500001487.mm.2	226.375	560.979	2.47809	1.30923	NM_177005	Glt1d1	glycosyltransferase 1 domain containing 1
TC0700003769.mm.2	5497.29	12297.7	2.23705	1.1616	NM_175105	Aqp11	aquaporin 11
TC0300002358.mm.2	23.9635	52.2581	2.18073	1.12481	NM_001081182	Atp8b2	ATPase, class I, type 8B, member 2
TC1500000731.mm.2	12.2902	33.7436	2.74558	1.45711	NM_017376	Tef	thyrotroph embryonic factor
TC1500000825.mm.2	2214.71	5312.51	2.39873	1.26227	NM_001033337	Ttc38	tetratricopeptide repeat domain 38
TC0700000420.mm.2	135.137	290.796	2.15186	1.10558	NM_025504	Atp5sl	ATP5S-like
TC0700000861.mm.2	3467.83	37867.7	10.9197	3.44886	NM_016974	Dbp	D site albumin promoter binding protein
TC0600001371.mm.2	305.917	852.037	2.78519	1.47778	NM_133661	Slc6a12	solute carrier family 6 (neurotransmitter transporter, betaine/GABA), member 12
TC1700001265.mm.2	1834.04	3904.02	2.12864	1.08993	NM_001286005	Abcg8	ATP-binding cassette, sub-family G (WHITE), member 8
TC0600000841.mm.2	4317.03	9911.56	2.29592	1.19907	NM_001035228	St3gal5	ST3 beta-galactoside alpha-2,3-sialyltransferase 5
TC0900002241.mm.2	432.866	1260.47	2.91193	1.54198	NM_001033324	Zbtb16	zinc finger and BTB domain containing 16
TC0700003998.mm.2	40.1931	123.963	3.08418	1.62489	NR_030719	Gm8979	very large inducible GTPase 1 pseudogene
TC0700004007.mm.2	40.1931	123.963	3.08418	1.62489	uc012frt.1	Gm8989	very large inducible GTPase 1 pseudogene
TC0700002002.mm.2	167.073	370.598	2.21818	1.14938	NM_153783	Paox	polyamine oxidase (exo-N4-amino)
TC1700002814.mm.2	16128.2	35722.3	2.2149	1.14724	NM_009780	C4b	complement component 4B (Chido blood group)
TC1700002815.mm.2	3247.32	6862.9	2.1134	1.07957	NM_011413	C4a	complement component 4A (Rodgers blood group)
TC0400003253.mm.2	173.613	383.902	2.21125	1.14486	NM_183300	Zfyve9	zinc finger, FYVE domain containing 9
TC0500003212.mm.2	4142.89	9057.76	2.18634	1.12852	NM_001110140	Atp2a2	ATPase, Ca++ transporting, cardiac muscle, slow twitch 2
TC0900002757.mm.2	287.496	618.574	2.1516	1.10541	NM_001081216	Phip	pleckstrin homology domain interacting protein
TC0400001087.mm.2	1060.09	12896.5	12.1655	3.60472	NM_133882	C8b	complement component 8, beta polypeptide
TC0800001883.mm.2	2054.47	5576.11	2.71413	1.44049	NM_018743	Gpat4	glycerol-3-phosphate acyltransferase 4
TC1500000760.mm.2	8513.5	20361.5	2.39167	1.25802	NM_201360	Cyp2d12	cytochrome P450, family 2, subfamily d, polypeptide 12
TC1700001160.mm.2	1187.23	2485.46	2.0935	1.06592	NM_007566	Birc6	baculoviral IAP repeat-containing 6
TC0200003357.mm.2	18227.5	38761.2	2.12652	1.0885	NM_010406	Hc	hemolytic complement
TC0400001221.mm.2	10332.5	31973.8	3.09447	1.62969	NM_177406	Cyp4a12a	cytochrome P450, family 4, subfamily a, polypeptide 12a
TC0700004003.mm.2	258.57	2208.78	8.54229	3.09462	uc029wnq.1	Gm18853	GTPase, very large interferon inducible 1 pseudogene
TC1400000317.mm.2	27682.9	59445.2	2.14736	1.10256	NM_001159299	Itih4	inter alpha-trypsin inhibitor, heavy chain 4
TC1700002789.mm.2	342.391	711.742	2.07874	1.05571	NM_001198560	H2-Q7	histocompatibility 2, Q region locus 7
TC0200001627.mm.2	2386.34	5135.6	2.15208	1.10573	NM_172671	Lgr4	leucine-rich repeat-containing G protein-coupled receptor 4
TC0400001223.mm.2	1313.42	19049	14.5033	3.85831	NM_172306	Cyp4a12b	cytochrome P450, family 4, subfamily a, polypeptide 12B
TC0800001201.mm.2	10426.8	46828	4.49112	2.16708	NM_001159415	Ces3b	carboxylesterase 3B
TC0200002577.mm.2	594.012	1220.26	2.05427	1.03863	NM_023565	Cse1l	chromosome segregation 1-like (S. cerevisiae)
TC0400003653.mm.2	582.687	1739.68	2.98561	1.57803	NM_001128606	Epb41	erythrocyte membrane protein band 4.1
TC1600001008.mm.2	316.734	875.859	2.76528	1.46743	NM_019973	Son	Son DNA binding protein
TC0300000742.mm.2	1062.57	2250.36	2.11786	1.0826	NM_138679	Ash1l	ash1 (absent, small, or homeotic)-like (Drosophila)
TC0900002233.mm.2	3798.35	7804.08	2.0546	1.03885	NM_030069	Nxpe2	neurexophilin and PC-esterase domain family, member 2
TC0200003080.mm.2	939.599	1999.38	2.12791	1.08943	NM_001081364	Arhgap21	Rho GTPase activating protein 21
TC1000003119.mm.2	7962.31	21273.1	2.67173	1.41777	NM_008512	Lrp1	low density lipoprotein receptor-related protein 1
TC0100000572.mm.2	50925.3	120220	2.36072	1.23923	NM_001080809	Cps1	carbamoyl-phosphate synthetase 1
TC0700003996.mm.2	43.4302	410.375	9.44907	3.24017	NM_001243039	Gm4070	predicted gene 4070
TC1500001954.mm.2	2878.06	6587.43	2.28885	1.19462	NR_033515	Cyp2d37-ps	cytochrome P450, family 2, subfamily d, polypeptide 37, pseudogene
TC1800000047.mm.2	1434.26	3165.11	2.2068	1.14195	NM_001278447	Rab18	RAB18, member RAS oncogene family
TC0500003685.mm.2	293.455	650.225	2.21576	1.1478	NM_133898	N4bp2l1	NEDD4 binding protein 2-like 1
TC0800000111.mm.2	131.69	302.471	2.29684	1.19965	NM_015804	Atp11a	ATPase, class VI, type 11A
TC0500003625.mm.2	297.844	1481.7	4.97475	2.31462	NM_001039678	Urad	ureidoimidazoline (2-oxo-4-hydroxy-4-carboxy-5) decarboxylase
TC1100002065.mm.2	92.2777	221.211	2.39723	1.26137	NM_001038699	Fn3k	fructosamine 3 kinase
TC0200003701.mm.2	94.3799	193.388	2.04904	1.03495	NM_177244	Fastkd1	FAST kinase domains 1
TC0900001005.mm.2	1030	3143.23	3.05167	1.6096	NM_001113283	Fam214a	family with sequence similarity 214, member A
TC1200000427.mm.2	661.107	1329.53	2.01107	1.00796	NM_009706	Arhgap5	Rho GTPase activating protein 5
TC0100000824.mm.2	128.318	312.159	2.4327	1.28256	NM_001205391	Atg16l1	autophagy related 16-like 1 (S. cerevisiae)
TC1700002817.mm.2	616.911	1548.13	2.50949	1.3274	NM_013484	C2	complement component 2 (within H-2S)
TC0400003483.mm.2	1735.81	3912.6	2.25405	1.17252	NM_001167918	D830031N03Rik	RIKEN cDNA D830031N03 gene
TC1300000626.mm.2	48.2325	96.7936	2.00681	1.00491	NM_176987	Simc1	SUMO-interacting motifs containing 1
TC1700001757.mm.2	879.537	3616.11	4.11138	2.03962	NM_010220	Fkbp5	FK506 binding protein 5
TC1900000797.mm.2	236.253	537.276	2.27415	1.18533	NM_007611	Casp7	caspase 7
TC0400000721.mm.2	15715.6	133685	8.50653	3.08857	NM_011016	Orm2	orosomucoid 2
TC0700003041.mm.2	4309.33	23698.3	5.4993	2.45925	NM_009117	Saa1	serum amyloid A 1
TC0600001777.mm.2	41.6454	109.382	2.62652	1.39315	ENSMUST00000144085	Gm21814	predicted gene, 21814 [Source:MGI Symbol;Acc:MGI:5433978]
TC0600003208.mm.2	5367.13	23682.7	4.41255	2.14161	NM_001001179	BC048546	cDNA sequence BC048546
TC0700000878.mm.2	11624.5	98526.1	8.47574	3.08334	NM_011314	Saa2	serum amyloid A 2
TC1200001210.mm.2	738.777	1595.06	2.15905	1.1104	NM_030238	Dync1h1	dynein cytoplasmic 1 heavy chain 1
TC0100000858.mm.2	53.2052	113.461	2.13251	1.09255	NM_001037136	Agap1	ArfGAP with GTPase domain, ankyrin repeat and PH domain 1
TC1500000632.mm.2	367.259	1298.02	3.53434	1.82144	NM_001168660	Apol9b	apolipoprotein L 9b
TC0900003040.mm.2	95965	210760	2.19621	1.13502	NM_001199217	Slc38a3	solute carrier family 38, member 3
TC0900003293.mm.2	1253.39	3574.39	2.85177	1.51186	NM_173364	Zfp445	zinc finger protein 445
TC1100001841.mm.2	80.8124	185.528	2.29579	1.19899	NM_011943	Map2k6	mitogen-activated protein kinase kinase 6
TC0600000362.mm.2	1291.43	3107.71	2.4064	1.26688	NM_001272064	Trim24	tripartite motif-containing 24
TC1500001585.mm.2	602.02	2503.02	4.1577	2.05578	NM_001146180	Mtss1	metastasis suppressor 1
TC0100002801.mm.2	100.544	293.113	2.91529	1.54364	NM_011066	Per2	period circadian clock 2
TC0400004074.mm.2	70.3037	450.745	6.41139	2.68064	NM_001289877	Per3	period circadian clock 3
TC0500001386.mm.2	107.593	305.958	2.84367	1.50775	NM_177242	Pptc7	PTC7 protein phosphatase homolog (S. cerevisiae)
TC0500001432.mm.2	56.2506	119.049	2.11641	1.08162	NM_145070	Hip1r	huntingtin interacting protein 1 related
TC0700003793.mm.2	13598.1	28677.8	2.10896	1.07653	NM_026384	Dgat2	diacylglycerol O-acyltransferase 2
TC1600000324.mm.2	9263.14	26780	2.89102	1.53158	NM_001083904	Fetub	fetuin beta
TC0200000879.mm.2	3833.78	67014.1	17.4799	4.12763	NM_001289659	Upp2	uridine phosphorylase 2
TC0300002489.mm.2	29.8308	424.77	14.2393	3.83181	NM_001033302	Ciart	circadian associated repressor of transcription
TC0500001584.mm.2	1692.3	15737.4	9.29944	3.21714	NM_008898	Por	P450 (cytochrome) oxidoreductase
TC1500000485.mm.2	288.403	613.408	2.12691	1.08876	NM_001081409	Phf20l1	PHD finger protein 20-like 1
TC0200004776.mm.2	265.748	644.841	2.42652	1.27889	NM_001033348	Ralgapa2	Ral GTPase activating protein, alpha subunit 2 (catalytic)
TC1600000089.mm.2	14671.1	39047.8	2.66155	1.41227	NM_001170978	Abat	4-aminobutyrate aminotransferase
TC1700002331.mm.2	167.169	382.596	2.28868	1.19451	NM_001029979	Safb2	scaffold attachment factor B2
TC1000002003.mm.2	379.247	969.638	2.55675	1.35431	ENSMUST00000080898	Amd2	S-adenosylmethionine decarboxylase 2
TC1100001886.mm.2	2950.3	7006.58	2.37487	1.24785	NM_012030	Slc9a3r1	solute carrier family 9 (sodium/hydrogen exchanger), member 3 regulator 1
TC1900000320.mm.2	1981.02	4901.94	2.47446	1.30711	NM_145497	Nmrk1	nicotinamide riboside kinase 1
TC0100000428.mm.2	30740.7	70249.8	2.28524	1.19235	NM_023617	Aox3	aldehyde oxidase 3
TC0500003238.mm.2	125.787	287.967	2.28933	1.19492	NM_019765	Clip1	CAP-GLY domain containing linker protein 1
TC1100002769.mm.2	51.6305	110.283	2.136	1.09491	NM_029327	Lyrm7	LYR motif containing 7
TC1500000175.mm.2	126.736	256.228	2.02174	1.0156	NM_020332	Ank	progressive ankylosis
TC0100003093.mm.2	1692.04	3405.42	2.01261	1.00907	NM_001166552	Zbed6	zinc finger, BED type containing 6
TC1500001412.mm.2	4799.62	9902.97	2.06328	1.04494	NM_001102458	Azin1	antizyme inhibitor 1
TC1800001163.mm.2	5614.24	13953.1	2.48531	1.31343	NM_010481	Hspa9	heat shock protein 9
TC1100002233.mm.2	368.735	1227.68	3.32943	1.73528	NM_001282993	Cobl	cordon-bleu WH2 repeat
TC1200002285.mm.2	67671.8	445790	6.58753	2.71974	NM_009247	Serpina1e	serine (or cysteine) peptidase inhibitor, clade A, member 1E
TC0600001193.mm.2	534.79	1159.1	2.16739	1.11596	NM_010585	Itpr1	inositol 1,4,5-trisphosphate receptor 1
TC0800001055.mm.2	739.122	1567.73	2.12107	1.08479	NM_001282000	Rbl2	retinoblastoma-like 2
TC1300002619.mm.2	169.08	353.448	2.09041	1.06379	NM_001145779	Kif2a	kinesin family member 2A
TC0500000263.mm.2	872.154	2009.73	2.30432	1.20434	NM_028234	Rbm33	RNA binding motif protein 33
TC1900001550.mm.2	35196.5	106349	3.02158	1.5953	NM_001001446	Cyp2c44	cytochrome P450, family 2, subfamily c, polypeptide 44
TC0200005290.mm.2	103.171	215.023	2.08415	1.05946	NM_001139519	Zbp1	Z-DNA binding protein 1
TC0100003580.mm.2	4580.44	12469.4	2.72232	1.44484	NM_011318	Apcs	serum amyloid P-component
TC0200000821.mm.2	94.4613	237.114	2.51017	1.32779	NM_175238	Rif1	Rap1 interacting factor 1 homolog (yeast)
TC0700004002.mm.2	629.277	8531.83	13.5582	3.76109	NM_001039160	Gvin1	GTPase, very large interferon inducible 1
TC0800002947.mm.2	641.701	1603.74	2.4992	1.32147	NM_029005	Mlkl	mixed lineage kinase domain-like
TC0900001720.mm.2	131.31	285.203	2.17199	1.11902	NM_007465	Birc2	baculoviral IAP repeat-containing 2
TC0600003600.mm.2	159.414	447.506	2.80719	1.48913	NM_023493	Cml5	camello-like 5
TC0800000114.mm.2	1289.04	3035.9	2.35517	1.23583	NM_010172	F7	coagulation factor VII
TC0100001308.mm.2	30.786	77.4667	2.5163	1.3313	NM_001081027	Kcnt2	potassium channel, subfamily T, member 2
TC0600000131.mm.2	1299.17	2957.76	2.27665	1.18691	NM_008591	Met	met proto-oncogene
TC0100002544.mm.2	30930.6	66719.8	2.15708	1.10908	NM_001276408	Fn1	fibronectin 1
TC0900002239.mm.2	1164.7	12101.4	10.3901	3.37714	NM_010924	Nnmt	nicotinamide N-methyltransferase
TC0700004531.mm.2	1137.9	3615.21	3.17708	1.6677	NM_001114322	Cdhr5	cadherin-related family member 5
TC0X00003301.mm.2	969.388	2046	2.11061	1.07766	NM_178256	Reps2	RALBP1 associated Eps domain containing protein 2
TC0600003602.mm.2	209.588	665.691	3.1762	1.6673	NM_025829	Eif4e3	eukaryotic translation initiation factor 4E member 3
TC1600001304.mm.2	1648.17	7721.63	4.68496	2.22804	NM_011172	Prodh	proline dehydrogenase
TC1000002453.mm.2	556.696	1197.01	2.15021	1.10448	NM_172134	Pdxk	pyridoxal (pyridoxine, vitamin B6) kinase
TC0800002452.mm.2	35.3215	230.136	6.51547	2.70387	NM_001080812	Cib3	calcium and integrin binding family member 3
TC1700001454.mm.2	32.8091	168.617	5.13933	2.36158	NM_008552	Mas1	MAS1 oncogene
TC1300001654.mm.2	72.5077	247.485	3.41323	1.77114	NM_026825	Lrrc16a	leucine rich repeat containing 16A
TC0900003008.mm.2	675.082	1526.21	2.26078	1.17682	NM_001276442	Acy1	aminoacylase 1
TC1000001590.mm.2	13352.7	27586.3	2.06598	1.04682	NM_001033264	Gls2	glutaminase 2 (liver, mitochondrial)
TC1900000022.mm.2	4976.43	25294.7	5.0829	2.34565	ENSMUST00000054030	Acy3	aspartoacylase (aminoacylase) 3
TC0100003146.mm.2	353.693	841.804	2.38004	1.25099	NM_001081360	Camsap2	calmodulin regulated spectrin-associated protein family, member 2
TC0200000969.mm.2	739.791	8049.81	10.8812	3.44377	NM_020283	B3galt1	UDP-Gal:betaGlcNAc beta 1,3-galactosyltransferase, polypeptide 1
TC0100001123.mm.2	177.584	1093.17	6.15578	2.62194	NM_001033041	Acmsd	amino carboxymuconate semialdehyde decarboxylase
TC0400001970.mm.2	79.0054	424.54	5.37356	2.42588	NM_019741	Slc2a5	solute carrier family 2 (facilitated glucose transporter), member 5
TC1000002420.mm.2	101.831	274.769	2.69827	1.43203	NM_001024837	Adarb1	adenosine deaminase, RNA-specific, B1
TC1300000284.mm.2	3976.75	8482.43	2.133	1.09289	NM_008156	Gpld1	glycosylphosphatidylinositol specific phospholipase D1
TC0100003402.mm.2	488.683	1330.19	2.72199	1.44466	NM_018881	Fmo2	flavin containing monooxygenase 2
TC0200001524.mm.2	3363.38	20377.3	6.0586	2.59898	NM_001077514	Slc1a2	solute carrier family 1 (glial high affinity glutamate transporter), member 2
TC0100002800.mm.2	64.67	149.509	2.31188	1.20907	NM_019479	Hes6	hairy and enhancer of split 6
TC0700000439.mm.2	2349.46	17471.2	7.43626	2.89458	NM_009997	Cyp2a4	cytochrome P450, family 2, subfamily a, polypeptide 4
TC0600002351.mm.2	1549.58	5300.39	3.42054	1.77422	NM_175523	Ppm1k	protein phosphatase 1K (PP2C domain containing)
TC1600000168.mm.2	112.748	271.336	2.40658	1.26699	NM_001289561	Mpv17l	Mpv17 transgene, kidney disease mutant-like
TC0200001224.mm.2	47.8964	272.814	5.69592	2.50993	NM_001081349	Slc43a1	solute carrier family 43, member 1
TC0200001998.mm.2	966.742	2204.95	2.2808	1.18954	NM_009730	Atrn	attractin
TC0900002320.mm.2	379.019	946.832	2.49811	1.32084	NM_172771	Dmxl2	Dmx-like 2
TC1200001253.mm.2	656.334	1386.65	2.11273	1.07911	NM_001081169	Aspg	asparaginase homolog (S. cerevisiae)
TC1900001056.mm.2	64.7209	191.503	2.95891	1.56506	NM_146232	Slc22a26	solute carrier family 22 (organic cation transporter), member 26
TC0600001294.mm.2	484.458	1096.32	2.26298	1.17822	ENSMUST00000036503	Zfand4	zinc finger, AN1-type domain 4
TC0900000794.mm.2	17.088	94.6052	5.53635	2.46894	NM_001102468	Calml4	calmodulin-like 4
TC1700001684.mm.2	26.7223	53.6878	2.0091	1.00655	NM_015830	Capn15	calpain 15
TC0700002053.mm.2	1650.12	3581.45	2.17042	1.11797	NM_001163689	Pnpla2	patatin-like phospholipase domain containing 2
TC0700004617.mm.2	241.794	830.579	3.43507	1.78034	NM_133770	Adck4	aarF domain containing kinase 4
TC1100001285.mm.2	29.0227	60.2487	2.07592	1.05375	NM_007607	Car4	carbonic anhydrase 4
TC0100003505.mm.2	2735.2	6951.31	2.54142	1.34564	NM_010476	Hsd17b7	hydroxysteroid (17-beta) dehydrogenase 7
TC0300002743.mm.2	20.9543	155.456	7.41878	2.89118	NM_001033304	5330417C22Rik	RIKEN cDNA 5330417C22 gene
TC1700000335.mm.2	841.762	1776.08	2.10996	1.07722	NM_001039581	Abca3	ATP-binding cassette, sub-family A (ABC1), member 3
TC1300001762.mm.2	1096.79	4538.65	4.13812	2.04898	NM_025429	Serpinb1a	serine (or cysteine) peptidase inhibitor, clade B, member 1a
TC1700002187.mm.2	101291	245590	2.4246	1.27775	NM_010321	Gnmt	glycine N-methyltransferase
TC1700001927.mm.2	53.8079	131.741	2.44836	1.29182	NM_009995	Cyp21a1	cytochrome P450, family 21, subfamily a, polypeptide 1
TC0600001076.mm.2	20123.2	40676.8	2.02138	1.01534	NM_027406	Aldh1l1	aldehyde dehydrogenase 1 family, member L1
TC1100003224.mm.2	31515.6	69980	2.22049	1.15088	NM_008878	Serpinf2	serine (or cysteine) peptidase inhibitor, clade F, member 2
TC0700004265.mm.2	1178.92	2411.73	2.04571	1.0326	NM_028816	Xpo6	exportin 6
TC1700002152.mm.2	1277.05	2758.04	2.1597	1.11083	NM_001199113	Slc29a1	solute carrier family 29 (nucleoside transporters), member 1
TC0400001612.mm.2	2666.63	4863.71	1.82392	0.867041	NM_011850	Nr0b2	nuclear receptor subfamily 0, group B, member 2
TC0900001820.mm.2	18.4674	39.0865	2.11651	1.08169	NM_146523	Olfr850	olfactory receptor 850
TC1600000235.mm.2	18.5673	40.0924	2.1593	1.11056	NM_022982	Rtn4r	reticulon 4 receptor
TC1900001711.mm.2	182.853	406.02	2.22048	1.15087	NM_001103177	Ablim1	actin-binding LIM protein 1
TC0X00003098.mm.2	1848.93	4083.15	2.20839	1.14299	NM_001033600	Acsl4	acyl-CoA synthetase long-chain family member 4
TC0500000052.mm.2	31.3956	65.7922	2.09558	1.06735	NM_011075	Abcb1b	ATP-binding cassette, sub-family B (MDR/TAP), member 1B
TC1000001576.mm.2	2107.17	4221.89	2.00358	1.00258	NM_145424	BC089597	cDNA sequence BC089597
TC0400003917.mm.2	29.5822	69.6277	2.3537	1.23493	NM_010329	Pdpn	podoplanin
TC0100001949.mm.2	12.1365	69.398	5.71813	2.51554	NM_001285425	Tcf24	transcription factor 24
TC0700000225.mm.2	137.492	275.236	2.00184	1.00132	NM_198631	Zc3h4	zinc finger CCCH-type containing 4
TC0600001368.mm.2	270.602	902.561	3.33538	1.73785	NM_017379	Tuba8	tubulin, alpha 8
TC1500001141.mm.2	131.205	316.208	2.41003	1.26905	BC022961_2	Egln3	EGL nine homolog 3 (C. elegans), mRNA (cDNA clone MGC:36685 IMAGE:5371854), complete cds.
TC0300001667.mm.2	317.414	750.919	2.36574	1.24229	NM_001083957	Car1	carbonic anhydrase 1
TC0600001839.mm.2	114.282	589.946	5.16221	2.36799	NM_012055	Asns	asparagine synthetase
TC1500001151.mm.2	37.954	113.853	2.99977	1.58485	NM_001243837	C7	complement component 7
TC1300001764.mm.2	18.4735	45.8504	2.48196	1.31148	NM_173051	Serpinb1c	serine (or cysteine) peptidase inhibitor, clade B, member 1c
TC0400001034.mm.2	726.179	1676.52	2.30869	1.20708	NM_001177602	Ak4	adenylate kinase 4
TC1200000671.mm.2	85.8288	178.859	2.0839	1.05929	NM_001005510	Syne2	spectrin repeat containing, nuclear envelope 2
TC0700003039.mm.2	835.417	29919	35.8133	5.16242	NM_011315	Saa3	serum amyloid A 3
TC1500002346.mm.2	276.606	861.363	3.11404	1.63879	NM_001163540	Plec	plectin
TC0300001137.mm.2	202.38	496.833	2.45495	1.29569	NM_001271599	Sort1	sortilin 1
TC1800000019.mm.2	983.403	2005.98	2.03983	1.02845	NM_153153	Svil	supervillin
TC0400001890.mm.2	4795.27	10064	2.09874	1.06952	ENSMUST00000070932	Gm13248	predicted gene 13248 [Source:MGI Symbol;Acc:MGI:3713585]
TC1500000432.mm.2	82.4704	714.158	8.65956	3.11429	NM_009270	Sqle	squalene epoxidase
TC1200001031.mm.2	43.3581	99.7445	2.30048	1.20194	NM_028980	Ppp4r4	protein phosphatase 4, regulatory subunit 4
TC0X00000131.mm.2	120.605	295.231	2.44791	1.29155	NM_001166635	Mid1ip1	Mid1 interacting protein 1 (gastrulation specific G12-like (zebrafish))
TC1900000896.mm.2	37178.5	126055	3.39054	1.76151	NM_013541	Gstp1	glutathione S-transferase, pi 1
TC1900000897.mm.2	13535.6	50242.4	3.71188	1.89215	NM_181796	Gstp2	glutathione S-transferase, pi 2
TC0400001878.mm.2	133.786	270.3	2.02038	1.01463	NM_001177545	Zfp600	zinc finger protein 600
TC0300002543.mm.2	1633.89	4038.66	2.47181	1.30557	NM_001039376	Pde4dip	phosphodiesterase 4D interacting protein (myomegalin)
TC1700001200.mm.2	17.1543	47.3561	2.7606	1.46498	ENSMUST00000086570	4921513D11Rik	RIKEN cDNA 4921513D11 gene [Source:MGI Symbol;Acc:MGI:1918173]
TC1300000534.mm.2	33.6739	174.149	5.17164	2.37062	NM_026056	Cap2	CAP, adenylate cyclase-associated protein, 2 (yeast)
TC0900002379.mm.2	10079.6	43035.5	4.26956	2.09409	NM_009993	Cyp1a2	cytochrome P450, family 1, subfamily a, polypeptide 2
TC1900000177.mm.2	21.1595	41.0746	1.94118	0.956937	ENSMUST00000179814	LOC102639117	secretoglobin family 2A member 2-like
TC0800001955.mm.2	35.4236	144.092	4.06769	2.02421	NM_013462	Adrb3	adrenergic receptor, beta 3
TC0100003825.mm.2	1333.51	4961.27	3.72047	1.89548	XM_001478655.3	Gm3934	PREDICTED: predicted gene 3934 (Gm3934), mRNA.
TC0X00001501.mm.2	1637.1	3973.89	2.42739	1.27941	NM_001102446	Alas2	aminolevulinic acid synthase 2, erythroid
TC0600002722.mm.2	67.846	230.321	3.39477	1.76331	NM_018815	Nup210	nucleoporin 210
TC1100001273.mm.2	137.716	338.497	2.45794	1.29745	NM_194341	Synrg	synergin, gamma
TC1500000757.mm.2	140875	407564	2.8931	1.53261	NM_010006	Cyp2d9	cytochrome P450, family 2, subfamily d, polypeptide 9
TC1700000009.mm.2	377.118	794.926	2.1079	1.07581	NM_001122998	Tiam2	T cell lymphoma invasion and metastasis 2
TC1500001809.mm.2	2448.49	9683.26	3.95479	1.9836	NM_001162883	Apol9a	apolipoprotein L 9a
TC1500001945.mm.2	37729.6	104339	2.76545	1.46751	NM_001104531	Cyp2d11	cytochrome P450, family 2, subfamily d, polypeptide 11
TC0700002032.mm.2	187.522	433.896	2.31384	1.21029	NM_133946	Nlrp6	NLR family, pyrin domain containing 6
TC0800001255.mm.2	206.411	3475.17	16.8362	4.07349	NM_009864	Cdh1	cadherin 1
TC1700002175.mm.2	49.8306	239.116	4.79857	2.2626	NM_144856	Slc22a7	solute carrier family 22 (organic anion transporter), member 7
TC1800000105.mm.2	10235.4	71759.5	7.01092	2.8096	NM_028341	Ttc39c	tetratricopeptide repeat domain 39C
TC0700002056.mm.2	616.708	1480.72	2.40102	1.26364	NM_001252588	Tspan4	tetraspanin 4
TC1100004124.mm.2	60.5229	136.006	2.24719	1.16812	NM_009180	St6galnac2	ST6 (alpha-N-acetyl-neuraminyl-2,3-beta-galactosyl-1,3)-N-acetylgalactosaminide alpha-2,6-sialyltransferase 2
TC0500002598.mm.2	81.0064	185.953	2.29553	1.19883	NM_177561	Usp46	ubiquitin specific peptidase 46
TC1700001856.mm.2	13744.2	34801.2	2.53207	1.34032	NM_001204333	Cyp4f14	cytochrome P450, family 4, subfamily f, polypeptide 14
TC1800001139.mm.2	60.859	273.754	4.49817	2.16934	NM_001109988	Nrep	neuronal regeneration related protein
TC1200001030.mm.2	2659.46	7682.36	2.8887	1.53042	NM_026790	Ifi27	interferon, alpha-inducible protein 27
TC0200000083.mm.2	161.453	368.545	2.28268	1.19073	NM_172471	Itih5	inter-alpha (globulin) inhibitor H5
TC0400000446.mm.2	831.404	2644.41	3.18066	1.66932	NM_173788	Npr2	natriuretic peptide receptor 2
TC0500000050.mm.2	104.115	217.801	2.09192	1.06483	NM_011076	Abcb1a	ATP-binding cassette, sub-family B (MDR/TAP), member 1A
TC1300000050.mm.2	940.52	2063.78	2.19429	1.13375	NM_172585	Larp4b	La ribonucleoprotein domain family, member 4B
TC1900001213.mm.2	355.851	919.618	2.58428	1.36976	NM_173028	Vps13a	vacuolar protein sorting 13A (yeast)
TC0800000488.mm.2	360.731	784.645	2.17515	1.12112	NM_023662	Pcm1	pericentriolar material 1
TC0600001515.mm.2	17.6385	138.174	7.83366	2.96969	NM_053165	Clec2h	C-type lectin domain family 2, member h
TC0900003330.mm.2	221.479	1571.94	7.09747	2.8273	NM_008262	Onecut1	one cut domain, family member 1
TC0200000431.mm.2	42.035	1328.5	31.6047	4.98207	NM_153558	Obp2a	odorant binding protein 2A
TC0X00002993.mm.2	1759.82	3757.8	2.13533	1.09446	NM_013898	Timm8a1	translocase of inner mitochondrial membrane 8A1
TC1000003127.mm.2	15862.7	35554.5	2.24139	1.1644	NM_013786	Hsd17b6	hydroxysteroid (17-beta) dehydrogenase 6
TC0100003603.mm.2	33.9618	71.8422	2.11538	1.08092	NM_011825	Grem2	gremlin 2 homolog, cysteine knot superfamily (Xenopus laevis)
TC0300002491.mm.2	1391.42	3231.88	2.32272	1.21582	NM_011797	Car14	carbonic anhydrase 14
TC0100002764.mm.2	114.303	295.777	2.58765	1.37164	NM_001111314	Ngef	neuronal guanine nucleotide exchange factor
TC0600002326.mm.2	6058.45	23013.8	3.79863	1.92548	NM_009349	Inmt	indolethylamine N-methyltransferase
TC1100003688.mm.2	514.07	1151.33	2.23964	1.16327	NM_145434	Nr1d1	nuclear receptor subfamily 1, group D, member 1
TC1900000552.mm.2	170.293	349.22	2.05071	1.03612	NM_019588	Plce1	phospholipase C, epsilon 1
TC0100000610.mm.2	5103.59	40327.2	7.90173	2.98217	NM_008342	Igfbp2	insulin-like growth factor binding protein 2
TC1100000526.mm.2	53.6695	119.739	2.23104	1.15772	NM_013529	Gfpt2	glutamine fructose-6-phosphate transaminase 2
TC1600001191.mm.2	64.3956	267.245	4.15005	2.05313	NM_007929	Emp2	epithelial membrane protein 2
TC0700002430.mm.2	660.369	1336.23	2.02346	1.01682	NM_172739	Arhgap35	Rho GTPase activating protein 35
TC1000001133.mm.2	10409.4	48024.8	4.6136	2.20589	NM_010401	Hal	histidine ammonia lyase
TC0800001191.mm.2	2180.85	5300.36	2.43041	1.2812	NM_001190330	Ces2a	carboxylesterase 2A
TC1500001817.mm.2	52.3441	115.12	2.1993	1.13704	NM_001143686	Apol11b	apolipoprotein L 11b
TC0900000655.mm.2	10.077	127.079	12.6108	3.65659	NM_177350	Gldn	gliomedin
TC1700001811.mm.2	8.53769	143.271	16.781	4.06875	NM_011575	Tff3	trefoil factor 3, intestinal
TC0200003265.mm.2	3865.21	17159.7	4.43954	2.15041	NM_172404	Ccbl1	cysteine conjugate-beta lyase 1
TC1900000309.mm.2	64.1626	151.222	2.35686	1.23687	NM_008137	Gna14	guanine nucleotide binding protein, alpha 14
TC0100001222.mm.2	37.3115	159.04	4.26249	2.0917	NM_007695	Chil1	chitinase-like 1
TC1900001253.mm.2	1412.18	4144.44	2.93479	1.55326	NM_010266	Gda	guanine deaminase
TC0900000497.mm.2	46.1188	495.629	10.7468	3.42583	NM_016808	Usp2	ubiquitin specific peptidase 2
TC0X00002211.mm.2	18.6985	46.8806	2.50719	1.32607	NM_016697	Gpc3	glypican 3
TC0900000664.mm.2	1244.38	2618.25	2.10406	1.07317	NM_022655	Ireb2	iron responsive element binding protein 2
TC0900001067.mm.2	897.953	1864.9	2.07684	1.05439	NM_146003	Senp6	SUMO/sentrin specific peptidase 6
TC1800000609.mm.2	397.856	1264.65	3.17866	1.66842	NM_001101475	F830016B08Rik	RIKEN cDNA F830016B08 gene
TC0100000393.mm.2	332.021	1242.59	3.74251	1.90401	NM_001039710	Coq10b	coenzyme Q10 homolog B (S. cerevisiae)
TC1800000103.mm.2	17.0082	42.9369	2.52448	1.33598	NM_010680	Lama3	laminin, alpha 3
TC0500003632.mm.2	564.955	1484.57	2.62776	1.39383	NM_027872	Slc46a3	solute carrier family 46, member 3
TC0700003614.mm.2	80.2873	263.349	3.28008	1.71373	NM_001164086	Homer2	homer homolog 2 (Drosophila)
TC0900002332.mm.2	479.849	1446.74	3.01499	1.59215	NM_032002	Nrg4	neuregulin 4
TC1800000802.mm.2	203.242	472.764	2.32612	1.21792	NM_027727	Dym	dymeclin
TC0900001489.mm.2	23.9442	53.4362	2.2317	1.15814	NM_172928	Dclk3	doublecortin-like kinase 3
TC1300001804.mm.2	67.2456	213.114	3.16919	1.66411	NM_145938	Rpp40	ribonuclease P 40 subunit
TC0200002869.mm.2	2350.39	7296.91	3.10455	1.63438	NM_027290	Mcm10	minichromosome maintenance deficient 10 (S. cerevisiae)
TC0X00002853.mm.2	1398.99	3010.53	2.15192	1.10563	NM_016710	Hmgn5	high-mobility group nucleosome binding domain 5
TC1700000355.mm.2	632.461	2586.61	4.08976	2.03202	NM_008340	Igfals	insulin-like growth factor binding protein, acid labile subunit
TC0700002384.mm.2	16.9125	575.169	34.0086	5.08783	NM_001184981	Sult2a7	sulfotransferase family 2A, dehydroepiandrosterone (DHEA)-preferring, member 7
TC0100001749.mm.2	17.2835	48.3359	2.79665	1.4837	NM_001145806	Capn8	calpain 8
TC0400002151.mm.2	12289	95721.1	7.78917	2.96147	NM_007824	Cyp7a1	cytochrome P450, family 7, subfamily a, polypeptide 1
TC0300001644.mm.2	644.285	1936.3	3.00535	1.58753	NM_001010834	Slc10a5	solute carrier family 10 (sodium/bile acid cotransporter family), member 5
TC0X00002207.mm.2	496.592	1130.73	2.27697	1.18712	NM_008150	Gpc4	glypican 4
TC1200000279.mm.2	960.551	2512.5	2.61569	1.38719	NM_021524	Nampt	nicotinamide phosphoribosyltransferase
TC1900000042.mm.2	310.189	945.445	3.04796	1.60784	NM_021287	Sptbn2	spectrin beta, non-erythrocytic 2
TC0600003374.mm.2	1798.43	4733.63	2.63208	1.3962	NM_145572	Gys2	glycogen synthase 2
TC0700001669.mm.2	3322.72	9160.33	2.75688	1.46303	NM_011055	Pde3b	phosphodiesterase 3B, cGMP-inhibited
TC0900000273.mm.2	820.726	1947.29	2.37264	1.2465	NM_001115130	Zbtb44	zinc finger and BTB domain containing 44
TC0200004543.mm.2	2595.26	6034.74	2.32529	1.21741	NM_001164325	Trpm7	transient receptor potential cation channel, subfamily M, member 7
TC1900001481.mm.2	917.947	9444.55	10.2888	3.363	NM_206537	Cyp2c54	cytochrome P450, family 2, subfamily c, polypeptide 54
TC1500000045.mm.2	1826.39	10515.3	5.75742	2.52542	NM_001113386	Lifr	leukemia inhibitory factor receptor
TC0700000445.mm.2	37417.5	203182	5.43014	2.44099	NM_007812	Cyp2a5	cytochrome P450, family 2, subfamily a, polypeptide 5
TC1900000723.mm.2	4686.44	9593.41	2.04706	1.03355	NM_001164639	Slk	STE20-like kinase
TC0600003365.mm.2	265.559	17286.7	65.0956	6.02449	NM_013797	Slco1a1	solute carrier organic anion transporter family, member 1a1
TC0800001358.mm.2	7527.41	45141.6	5.99696	2.58423	NM_024437	Nudt7	nudix (nucleoside diphosphate linked moiety X)-type motif 7
TSUnmapped00000013.mm.2	250.225	1223.18	4.88832	2.28934	NM_001290181	Nudt7	nudix (nucleoside diphosphate linked moiety X)-type motif 7
TSUnmapped00000014.mm.2	6972.47	41272.4	5.91934	2.56544	NM_001290180	Nudt7	nudix (nucleoside diphosphate linked moiety X)-type motif 7
